# Supplementary material for: Characterization of the Esophageal Microbiota and Prediction of the Metabolic Pathways Involved in Esophageal Cancer
Source: Front Cell Infect Microbiol. 2020 Jun 26;10:268. doi: 10.3389/fcimb.2020.00268 (PMC7333312; doi:10.3389/fcimb.2020.00268)
Supplement: Supplementary file 1 [file Data_Sheet_1.ZIP]

Archive with 3 entries (3 files):
- Supplementary Material.docx
- Table S1.xlsx
- Table S2.xlsx
