# Supplementary material for: Characterization of the Esophageal Microbiota and Prediction of the Metabolic Pathways Involved in Esophageal Cancer
Source: Front Cell Infect Microbiol. 2020 Jun 26;10:268. doi: 10.3389/fcimb.2020.00268 (PMC7333312; doi:10.3389/fcimb.2020.00268)
Supplement: Supplementary file 1 [file Data_Sheet_1.ZIP › Table S1.xlsx]

## Sheet: 两组差异检验统计表
Table S1 The relative abundance of genus between ESCC and HC groups.
Species name	ESCC-Mean(%)	HC-Mean(%)	Pvalue
g__Streptococcus	9.799	19.85	0.1655
g__unclassified_k__norank_d__Bacteria	1.497	13.69	0.0008622
g__Prevotella_7	7.797	4.3	0.2275
g__Ralstonia	0.2093	11.38	1.056e-06
g__Burkholderia-Caballeronia-Paraburkholderia	0.7688	9.282	1.78e-06
g__Klebsiella	9.837	0.007763	0.2528
g__Lactobacillus	8.962	0.09905	0.4602
g__Prevotella	4.42	2.402	0.1768
g__Pseudomonas	5.33	1.464	0.003327
g__Veillonella	4.954	1.814	0.0689
g__Fusobacterium	5.766	0.8095	0.201
g__Alloprevotella	3.631	2.286	0.6268
g__Actinobacillus	1.662	4.059	0.07668
g__unclassified_p__Proteobacteria	0.4597	4.498	0.004174
g__Gemella	1.987	1.934	0.6014
g__Neisseria	2.731	1.169	0.214
g__Haemophilus	2.32	1.558	0.9569
g__Porphyromonas	1.949	1.156	0.7053
g__norank_f__Lachnospiraceae	2.156	0.0575	0.2395
g__Aggregatibacter	1.927	0.2146	0.3476
g__Bacillus	1.489	0.1844	0.1599
g__Leptotrichia	1.227	0.3633	0.787
g__Peptostreptococcus	1.515	0.03983	0.0003836
g__Granulicatella	1.121	0.383	0.2274
g__Acinetobacter	0.2439	1.164	0.0001078
g__Actinomyces	0.5875	0.7402	0.2719
g__Capnocytophaga	0.9064	0.1619	0.6786
g__Prevotella_6	0.5636	0.4509	0.787
g__Rhodococcus	0.03561	0.9716	1.812e-06
g__Parvimonas	0.9654	0.03903	0.00385
g__Treponema_2	0.7923	0.1968	0.7588
g__Rothia	0.2547	0.6734	0.3486
g__norank_f__Saccharimonadaceae	0.4984	0.4026	0.9856
g__Megasphaera	0.4033	0.336	0.8699
g__Selenomonas	0.6436	0.03939	0.0008148
g__Morganella	0.6772	0.00104	1
g__Selenomonas_3	0.529	0.07894	0.01504
g__unclassified_f__Enterobacteriaceae	0.353	0.2494	0.05356
g__Campylobacter	0.3504	0.1737	0.4383
g__norank_f__Mitochondria	0.02471	0.4417	0.002179
g__Cutibacterium	0.04371	0.4148	0.00343
g__Terribacillus	0.4336	0	0.3631
g__Dialister	0.3253	0.08998	0.09338
g__Lachnoanaerobaculum	0.3499	0.0568	0.005168
g__Acidovorax	0.04701	0.3475	2.668e-05
g__Citrobacter	0.228	0.102	0.002511
g__unclassified_f__Veillonellaceae	0.3065	0.0105	0.001807
g__Bergeyella	0.1762	0.1335	0.5978
g__Oribacterium	0.2464	0.05246	0.007263
g__norank_o__Absconditabacteriales_SR1	0.1872	0.105	0.8688
g__Atopobium	0.1664	0.1255	0.3396
g__norank_o__Chloroplast	0.03551	0.2535	0.0003001
g__Candidatus_Kuenenia	0.01388	0.2672	0.1086
g__Solobacterium	0.1848	0.09245	0.05356
g__Aeromonas	0.2204	0.04163	0.3688
g__Alysiella	0.2578	0.0002465	0.149
g__Catonella	0.2137	0.03848	0.04735
g__Bifidobacterium	0.1255	0.1206	0.2002
g__Bacteroides	0.181	0.06338	0.3925
g__Ruminococcaceae_UCG-014	0.1048	0.1309	0.6004
g__Tannerella	0.144	0.08957	0.3364
g__Prevotella_2	0.156	0.06797	0.4793
g__Helicobacter	0.008924	0.2063	0.1768
g__Staphylococcus	0.02422	0.1781	0.02295
g__norank_f__Muribaculaceae	0.01988	0.1812	0.004821
g__Prevotella_1	0.07515	0.1116	0.3027
g__unclassified_f__Lachnospiraceae	0.1678	0.01746	0.2432
g__Stomatobaculum	0.1252	0.05445	0.2189
g__norank_c__BD7-11	0.01462	0.1603	5.571e-06
g__norank_o__Subgroup_2	0.0239	0.1478	5.742e-05
g__Selenomonas_4	0.1579	0.001612	0.05752
g__Janibacter	0.02249	0.1293	0.004382
g__Candidatus_Brocadia	0.1462	0.0008905	0.5881
g__Chryseobacterium	0.01722	0.1288	0.001672
g__Eubacterium]_nodatum_group	0.09075	0.05407	0.5207
g__Peptococcus	0.1184	0.02075	0.04295
g__norank_o__Saccharimonadales	0.09389	0.04264	0.3824
g__Johnsonella	0.121	0.009755	0.1078
g__Corynebacterium_1	0.01217	0.1167	0.001924
g__Olsenella	0.1163	0.01051	0.3739
g__norank_f__0319-6G20	0.00257	0.1198	1.709e-06
g__Candidatus_Saccharimonas	0.05981	0.05986	0.5727
g__norank_f__A4b	0.04501	0.07326	0.3219
g__Filifactor	0.07283	0.04447	0.702
g__Vibrio	0.00844	0.1067	1.717e-05
g__unclassified_f__Rhodobacteraceae	0.02571	0.08686	0.003338
g__Ruegeria	0.004106	0.1054	3.82e-06
g__Denitratisoma	0.01718	0.09202	0.3487
g__Acidocella	0.008776	0.09911	0.0003205
g__Escherichia-Shigella	0.05036	0.05482	0.03979
g__Rikenellaceae_RC9_gut_group	0.09175	0.01274	0.8702
g__Pelomonas	0.003921	0.09979	1.096e-05
g__Sphingomonas	0.0122	0.08998	7.875e-05
g__Brevundimonas	0.02235	0.07627	0.001972
g__Limnobacter	0.00512	0.09116	0.3503
g__Lautropia	0.005402	0.08605	0.1081
g__norank_f__Lentimicrobiaceae	0.04873	0.04181	0.83
g__norank_o__SBR1031	0.007584	0.08152	0.5638
g__Blautia	0.04789	0.03915	0.2644
g__Enterococcus	0.06746	0.01665	0.3894
g__Massilia	0.01977	0.06429	0.000251
g__Paracoccus	0.004235	0.07672	0.001582
g__HIMB11	0.002314	0.07663	0.03226
g__Moraxella	0.01643	0.05714	0.8011
g__Enhydrobacter	0.007311	0.06617	0.01768
g__norank_c__Subgroup_6	0.01853	0.05485	0.003671
g__Micrococcus	0.03485	0.03755	0.01917
g__norank_f__Clostridiales_vadinBB60_group	0.0572	0.01467	0.9529
g__Ruminococcus]_gnavus_group	0.03718	0.03051	0.3755
g__norank_o__SAR86_clade	0	0.06659	0.07102
g__SM1A02	0.009924	0.05594	0.2964
g__Halomonas	0.01017	0.05564	0.01089
g__Clostridium_sensu_stricto_1	0.02117	0.0445	0.1501
g__Lachnospiraceae_NK4A136_group	0.0002406	0.06527	0.008421
g__F0058	0.0525	0.01273	0.414
g__Mogibacterium	0.03687	0.02442	0.5303
g__Deinococcus	0.006009	0.05437	0.146
g__Faecalibacterium	0.01891	0.0412	0.1123
g__norank_c__Actinobacteria	0.0007972	0.05902	0.08594
g__norank_c__Latescibacteria	0	0.05898	0.1508
g__Kocuria	0.005215	0.05373	0.03257
g__Haliangium	0.00886	0.05004	0.009549
g__Desulfovibrio	0.02034	0.03749	0.106
g__Thauera	0.05454	0.002226	0.3248
g__Fretibacterium	0.00795	0.0484	0.2067
g__Mycoplasma	0.03404	0.02222	0.9536
g__norank_c__OLB14	0.05137	0.002299	1
g__norank_f__Caldilineaceae	0.01749	0.03594	0.2945
g__Roseburia	0.01417	0.03766	0.7906
g__Tamlana	0.001127	0.04997	2.076e-05
g__Butyrivibrio_2	0.0358	0.01507	0.5404
g__Slackia	0.04281	0.006575	0.02398
g__Corynebacterium	0.01257	0.03604	0.2672
g__Dokdonella	0.002012	0.04647	4.894e-05
g__norank_f__67-14	0.002077	0.046	0.1573
g__Anaerostipes	0.03445	0.01268	1
g__Herminiimonas	0.04517	0.001808	0.1843
g__norank_f__Beggiatoaceae	0.01339	0.03228	0.6963
g__Delftia	0.02999	0.01538	1
g__Rubellimicrobium	0.002134	0.04308	0.001399
g__Romboutsia	0.0292	0.01474	0.1832
g__Ottowia	0.01927	0.02318	0.0723
g__norank_o__Mollicutes_RF39	0.03551	0.006757	0.2538
g__Abiotrophia	0.01979	0.02203	0.2225
g__Dyella	0.0007268	0.03971	2.972e-06
g__Arenimonas	0.001901	0.03845	0.1737
g__norank_f__Veillonellaceae	0.02826	0.01172	0.6168
g__Family_XIII_UCG-001	0.02151	0.01775	0.04691
g__Mesorhizobium	0.004287	0.03404	0.00289
g__norank_c__Gracilibacteria	0.0284	0.009691	0.4925
g__Zoogloea	0.001189	0.03671	2.359e-05
g__Peptoanaerobacter	0.03693	0.0007784	0.006183
g__norank_f__JG30-KF-CM45	0.006098	0.0315	0.01784
g__Gaiella	0.004568	0.03269	0.5638
g__Stenotrophomonas	0.01909	0.01783	0.694
g__norank_o__Gaiellales	0.016	0.02089	0.1086
g__Bryobacter	0.005349	0.03152	0.01721
g__Subgroup_10	0.0005244	0.03602	0.8738
g__Aquabacterium	0.001066	0.03502	0.0006012
g__Bradyrhizobium	0.01085	0.02492	0.03257
g__unclassified_c__Gammaproteobacteria	0	0.03577	0.006848
g__Odoribacter	0.0007342	0.03382	0.1124
g__Cetobacterium	0.008091	0.02582	0.9653
g__Flavobacterium	0.00193	0.03112	0.003594
g__Hyphomicrobium	0.02055	0.01213	0.3248
g__Blastomonas	0.002475	0.02975	0.03884
g__norank_f__Gemmatimonadaceae	0.008634	0.02344	0.04658
g__norank_o__Actinomarinales	0.0001409	0.03108	0.2399
g__Ruminococcus]_torques_group	0.000415	0.02993	0.01235
g__norank_o__Subgroup_7	0.0002479	0.03003	0.05064
g__unclassified_f__Peptostreptococcaceae	0.02224	0.007435	0.7291
g__Comamonas	0.02654	0.003107	0.4127
g__Sphingobium	0.01173	0.0178	0.268
g__unclassified_o__Lactobacillales	0.02894	0.0003586	0.007293
g__unclassified_o__Rickettsiales	0.001801	0.02737	0.03016
g__Shewanella	0.01729	0.01186	0.1138
g__Cobetia	0.003705	0.02507	0.003681
g__Castellaniella	0.007594	0.02117	0.09841
g__Lachnoclostridium	0.01417	0.01427	0.6442
g__norank_f__Xanthobacteraceae	0.02493	0.003408	0.6034
g__Defluviitaleaceae_UCG-011	0.01547	0.01276	0.5953
g__Eikenella	0.02162	0.006587	0.2335
g__norank_f__PHOS-HE36	0.01661	0.01139	0.3248
g__Alistipes	0.01224	0.01573	0.09165
g__Arthrobacter	0.006087	0.02145	0.1695
g__norank_f__env.OPS_17	0.008679	0.01871	0.06162
g__Cardiobacterium	0.00265	0.02466	0.01556
g__norank_c__Pla3_lineage	0	0.02683	0.07102
g__unclassified_c__Alphaproteobacteria	0.0006205	0.02551	0.004751
g__Exiguobacterium	0.002951	0.02311	0.1583
g__Truepera	8.264e-05	0.02592	0.1124
g__Mycobacterium	0.0003824	0.02515	0.02448
g__norank_c__Alphaproteobacteria	0.005033	0.02027	0.02258
g__Nitrosomonas	0.02458	0.0004966	0.6132
g__Candidatus_Competibacter	0.01304	0.01169	0.3248
g__Pseudohongiella	0	0.02446	0.332
g__norank_c__WS6_Dojkabacteria	0.0007101	0.02365	0.8738
g__norank_f__mle1-27	0.001619	0.02261	0.05985
g__Nocardioides	0.0009454	0.02328	0.01272
g__unclassified_f__Burkholderiaceae	0.01148	0.01251	0.2465
g__Methylobacterium	0.01641	0.00753	0.3449
g__Sulfuritalea	0.006191	0.01768	0.6912
g__Thiobacillus	0.01955	0.0041	0.5033
g__Enterorhabdus	0	0.0236	0.07102
g__Tyzzerella_4	0.01005	0.01265	0.5393
g__norank_f__Micropepsaceae	0.008846	0.01376	0.5058
g__Anaeroglobus	0.01538	0.006852	0.4525
g__Howardella	0.02186	0	2.362e-05
g__norank_o__JG36-GS-52	0.0002615	0.0212	0.2399
g__Dongia	0.009181	0.01204	0.3248
g__Candidatus_Solibacter	0	0.02122	0.1508
g__SWB02	0.005246	0.01593	0.1573
g__Thermaerobacter	0.001488	0.01956	0.09841
g__Moheibacter	0.002295	0.0185	0.9653
g__norank_f__Saprospiraceae	0.01437	0.006339	0.7291
g__Shuttleworthia	0.01381	0.006897	0.55
g__Lawsonella	0.0104	0.009876	0.5134
g__norank_f__Family_XIII	0.0176	0.002602	0.01015
g__norank_f__NS9_marine_group	0.0006558	0.0195	0.1124
g__norank_p__BRC1	0.009486	0.01052	0.6034
g__Subdoligranulum	0.009328	0.01064	0.1756
g__norank_f__Bacteroidetes_vadinHA17	0	0.01918	0.1508
g__norank_c__Gemmatimonadetes	0	0.01907	0.07102
g__Dubosiella	0.003645	0.01537	0.1614
g__Rheinheimera	0.01843	0.0003615	0.357
g__norank_c__TK10	0.004044	0.01406	0.4927
g__Ureaplasma	0.01808	0	0.3631
g__norank_f__Microscillaceae	0.006397	0.01146	0.5623
g__norank_o__NB1-j	0	0.01753	0.07102
g__Microbacterium	0.004544	0.01287	0.6013
g__Phascolarctobacterium	0.009093	0.008152	0.7509
g__Lactococcus	0.003433	0.01367	0.7194
g__Leifsonia	0.002239	0.01472	0.4626
g__Ruminococcus_2	0.001467	0.01546	0.8096
g__norank_o__IMCC26256	0.002842	0.01397	0.9653
g__unclassified_c__Actinobacteria	0.003501	0.01326	0.8738
g__Streptobacillus	0.009878	0.006577	0.5817
g__Mobiluncus	0.01424	0.002214	0.138
g__norank_f__cvE6	0.0001688	0.01615	0.008421
g__Erythrobacter	0.006995	0.009256	0.3248
g__norank_f__Neisseriaceae	0.001297	0.01491	0.06264
g__unclassified_c__Subgroup_6	0.006995	0.008877	0.1749
g__Thermobifida	0	0.01555	0.332
g__unclassified_f__Prevotellaceae	0.01377	0.001735	0.5881
g__norank_f__Steroidobacteraceae	0.0006144	0.01489	0.05408
g__norank_o__Bradymonadales	0.001312	0.01397	0.9653
g__norank_c__AD3	0.01145	0.003711	0.6132
g__Acidibacter	0.01411	0.0009635	1
g__Legionella	0.0002745	0.01477	0.003054
g__Chthoniobacter	0.001703	0.01333	0.4927
g__Mucispirillum	0	0.01494	0.1508
g__Cupriavidus	0.002951	0.01198	0.9653
g__norank_f__Gemmataceae	0.01455	0.0003724	0.6132
g__Sphingopyxis	0.009618	0.00509	1
g__Ruminococcaceae_UCG-005	0.0112	0.003493	0.6132
g__Parascardovia	0.01406	0.0005421	0.4065
g__Cloacibacterium	0.006	0.008405	0.5623
g__Terrimonas	0.01226	0.002096	0.9747
g__Formosa	0.0008727	0.01347	0.1241
g__Streptomyces	0.0001073	0.01415	0.05064
g__norank_c__Subgroup_5	0.0005785	0.0136	0.9653
g__norank_f__Roseiflexaceae	0.003497	0.01058	0.2945
g__Sva0996_marine_group	0	0.01404	0.332
g__Tahibacter	0	0.01403	0.332
g__Eubacterium]_brachy_group	0.0008251	0.01312	0.01784
g__norank_o__PeM15	0.0002447	0.01364	0.05731
g__norank_f__SC-I-84	0.008938	0.004799	0.9747
g__Herbaspirillum	0.0001653	0.01355	0.2399
g__norank_f__Chitinophagaceae	0.0004871	0.01321	0.2496
g__Eubacterium]_yurii_group	0.01074	0.002758	0.04393
g__Sphaerochaeta	0.01332	0	0.0897
g__Rubrobacter	0.0001653	0.01311	0.4927
g__Arenibacter	0	0.01316	0.332
g__Methyloversatilis	0.01301	0	0.3631
g__Pedobacter	9.138e-05	0.0129	0.4927
g__Glutamicibacter	0.0001492	0.01272	0.2399
g__Solirubrobacter	0	0.01286	0.07102
g__norank_f__Rickettsiaceae	0	0.01274	0.03332
g__norank_f__Latescibacteraceae	0.0001159	0.01254	0.9653
g__Ellin6067	0.0001159	0.0125	0.1124
g__Oscillibacter	0	0.01253	0.07102
g__unclassified_f__Ruminococcaceae	0.0001744	0.01234	0.1124
g__norank_f__Caulobacteraceae	9.138e-05	0.01223	0.009038
g__unclassified_o__Clostridiales	0	0.01223	0.332
g__Rivibacter	0	0.01212	0.1508
g__Schlegelella	0.01184	0.000209	0.6132
g__unclassified_f__Polyangiaceae	0.0003305	0.01166	0.05731
g__Clostridium_sensu_stricto_15	0	0.01198	0.332
g__norank_f__Ruminococcaceae	0	0.0119	0.1508
g__Tolumonas	0.0118	0	0.3631
g__Pseudoalteromonas	0.001202	0.01045	0.2663
g__OLB8	0.00797	0.003681	1
g__Psychromonas	0	0.01164	0.332
g__Akkermansia	0.006339	0.005139	0.3248
g__Butyricicoccus	0	0.01137	0.1508
g__norank_f__AKIW781	0	0.01124	0.1508
g__Rhodanobacter	0	0.01117	0.332
g__Devosia	0	0.01106	0.01533
g__norank_f__AKYG1722	0.00776	0.003135	1
g__hgcI_clade	0.001043	0.009765	0.2496
g__Sediminibacterium	0.001787	0.008999	0.6839
g__Clostridium_sensu_stricto_7	0	0.01073	0.332
g__Flavisolibacter	0	0.01072	0.1508
g__Acidaminococcus	0.01071	0	0.3631
g__unclassified_f__Rhizobiaceae	0.0003305	0.01022	0.1124
g__unclassified_o__Acidobacteriales	0.01049	0	0.3631
g__ASF356	0	0.01048	0.332
g__Coxiella	0	0.01041	0.002954
g__Spirosoma	0	0.01037	0.01533
g__Desulfuromonas	0	0.01023	0.332
g__Sphingobacterium	8.718e-05	0.01014	0.02188
g__norank_c__Gitt-GS-136	0.009624	0.0004966	0.6132
g__Schizothrix_LEGE_07164	0	0.01012	0.332
g__Reyranella	0.0003353	0.009776	0.01015
g__LD29	0.006776	0.00326	1
g__norank_p__WPS-2	0.005683	0.004321	0.3248
g__norank_c__KD4-96	0.004492	0.005483	0.5623
g__Agarivorans	0.0001744	0.009709	0.02496
g__W5053	0.000211	0.009606	0.8738
g__norank_f__Methyloligellaceae	0.005465	0.004238	0.5881
g__Pleomorphomonas	0.005984	0.003671	0.7291
g__Cm1-21	0	0.009653	0.332
g__Collinsella	0.001391	0.008094	0.05848
g__Allorhizobium-Neorhizobium-Pararhizobium-Rhizobium	0.0002828	0.009193	0.02171
g__norank_o__Puniceispirillales	0	0.009439	0.1508
g__Prevotella_9	0.006682	0.002755	0.6034
g__Ruminiclostridium	0	0.009373	0.1508
g__Arcobacter	0.00567	0.003612	0.1907
g__Polynucleobacter	0.0003949	0.008883	0.06515
g__Faecalibaculum	0	0.009225	0.07102
g__unclassified_o__Bacteroidales	0.0003263	0.008882	0.9653
g__Parvibaculum	0.009071	0	0.3631
g__Georgenia	0.008962	0	0.3631
g__Curvibacter	0.008306	0.0006276	1
g__MND1	0	0.008857	0.332
g__Noviherbaspirillum	0	0.008838	0.1508
g__Azoarcus	0.008707	0	0.1771
g__norank_f__Desulfovibrionaceae	0	0.008673	0.332
g__norank_o__Fimbriimonadales	0	0.00859	0.07102
g__norank_c__Subgroup_17	0.005027	0.003506	0.5881
g__Parabacteroides	0.00569	0.002739	0.9747
g__norank_c__OM190	0.005902	0.002508	1
g__norank_f__Micavibrionaceae	0.001749	0.006487	0.9653
g__Desulfomicrobium	0.0009853	0.007222	0.5638
g__norank_f__p-2534-18B5_gut_group	0.008197	0	0.3631
g__Aquamicrobium	0.007323	0.000836	1
g__Aerococcus	0.001749	0.006396	0.1573
g__Adlercreutzia	0	0.008046	0.332
g__Eubacterium]_saphenum_group	0.005036	0.00301	0.5033
g__Vicinamibacter	0	0.008023	0.332
g__Eubacterium]_hallii_group	0.002493	0.005526	0.5817
g__Blastococcus	0.0007895	0.007204	0.4349
g__norank_f__Barnesiellaceae	0.007978	0	0.3631
g__unclassified_c__Bacteroidia	0.002622	0.00528	0.5915
g__UBA1819	0.007869	0	0.3631
g__norank_f__SB-5	0	0.007833	0.332
g__norank_o__Obscuribacterales	0.004953	0.002869	0.9786
g__norank_f__Cyclobacteriaceae	0	0.007773	0.332
g__norank_f__Fodinicurvataceae	0.00776	0	0.3631
g__norank_f__p-251-o5	0.00776	0	0.3631
g__Butyricimonas	0.00776	0	0.3631
g__Citreitalea	0.00765	0	0.3631
g__norank_p__FCPU426	0.00765	0	0.3631
g__Tepidiphilus	0	0.007555	0.03332
g__norank_f__Fimbriimonadaceae	0.003939	0.003609	0.936
g__Dorea	0	0.007537	0.03332
g__norank_f__NS7_marine_group	0	0.007522	0.332
g__Peredibacter	0.007295	0.0002207	0.6132
g__unclassified_f__Chitinophagaceae	0	0.007481	0.1508
g__OLB13	0.0001093	0.007353	0.4927
g__Eggerthella	0.007104	0.0003138	1
g__Scardovia	0.007399	0	0.01097
g__Caulobacter	0.006443	0.0009101	0.02929
g__Fusicatenibacter	0.000765	0.006577	0.2663
g__Weissella	0.0001353	0.007143	0.05731
g__Clostridium]_innocuum_group	0.007111	0.0001254	0.6132
g__unclassified_o__Saccharimonadales	0	0.0072	0.332
g__Gemmatimonas	0	0.007184	0.1508
g__Candidatus_Finniella	0.0001409	0.00692	0.9653
g__Trichococcus	0.0006081	0.006422	0.8738
g__Carnobacterium	0	0.007021	0.332
g__norank_f__Holosporaceae	0	0.006962	0.07102
g__Eubacterium]_coprostanoligenes_group	0.002494	0.004414	0.9197
g__Hydrogenophilus	0.002064	0.004842	0.9598
g__Ruminococcus_1	0	0.006897	0.1508
g__Lechevalieria	0	0.006895	0.332
g__Paraeggerthella	0	0.00688	0.03332
g__unclassified_c__Parcubacteria	0	0.006812	0.1508
g__RB41	9.138e-05	0.006698	0.4927
g__norank_f__Nitriliruptoraceae	0	0.00677	0.332
g__Limnohabitans	0.0003309	0.006377	0.8399
g__Nitrospira	0.002797	0.003895	0.795
g__OM60NOR5_clade	0.002892	0.003795	0.9653
g__Luteimonas	9.138e-05	0.006578	0.4927
g__norank_f__Rhizobiales_Incertae_Sedis	0	0.006635	0.1508
g__XBB1006	0.002762	0.003864	0.6034
g__Aquicella	0.001239	0.005378	0.4351
g__Stappia	0	0.00658	0.332
g__Planktosalinus	0.006558	0	0.3631
g__norank_o__OPB56	0.0003723	0.006154	0.4927
g__Vulcaniibacterium	0.006507	0	0.0897
g__Allobaculum	0.0001786	0.006258	0.1183
g__Gemmatirosa	0	0.00638	0.332
g__Flavihumibacter	0	0.006362	0.332
g__unclassified_f__Clostridiaceae_1	0	0.006362	0.332
g__Coprococcus_1	0.00623	0.0001254	1
g__norank_f__Rikenellaceae	0.006349	0	0.3631
g__Candidatus_Udaeobacter	0.006339	0	0.3631
g__Methylobacillus	0.005902	0.0003681	1
g__Glaciecola	0.001322	0.004889	0.9653
g__Proteiniphilum	0	0.006165	0.332
g__Ruminococcaceae_UCG-010	0	0.006165	0.332
g__norank_f__P5D1-392	0.005764	0.0003586	0.0804
g__Brevibacterium	0.0001196	0.005947	0.2399
g__Elioraea	0.004262	0.001776	1
g__norank_c__JG30-KF-CM66	9.138e-05	0.00593	0.4927
g__norank_o__SJA-28	0	0.005956	0.332
g__Kingella	0.003513	0.00244	1
g__Prevotellaceae_NK3B31_group	0.005902	0	0.3631
g__norank_o__1-20	0.001093	0.004764	0.9653
g__unclassified_f__Sphingomonadaceae	0.00164	0.004162	1
g__Ignavibacterium	0.003497	0.002299	1
g__dgA-11_gut_group	0.005793	0	0.3631
g__norank_f__Prevotellaceae	0.00272	0.003055	0.8011
g__unclassified_f__Cardiobacteriaceae	0.005757	0	0.3631
g__Parasutterella	0	0.005747	0.332
g__norank_o__WD260	0	0.005738	0.332
g__norank_f__Simkaniaceae	0.000479	0.005247	0.1241
g__Pseudolabrys	0	0.005673	0.07102
g__norank_f__Ilumatobacteraceae	0.004302	0.001366	0.6132
g__norank_f__Pedosphaeraceae	0.005355	0.0002495	1
g__oc32	0.005574	0	0.3631
g__Pseudopropionibacterium	0.0003236	0.005245	0.2496
g__Geobacter	0	0.005544	0.332
g__Iamia	0.0001828	0.005331	0.4927
g__Pyramidobacter	0.005475	0	0.1771
g__norank_f__Sandaracinaceae	0.005355	0	0.3631
g__norank_o__Microtrichales	0	0.005308	0.1508
g__Cyanobium_PCC-6307	0.0002482	0.005052	0.4927
g__unclassified_o__Xanthomonadales	0.0001828	0.00509	0.9653
g__norank_o__C10-SB1A	0	0.005265	0.332
g__Elizabethkingia	0.005246	0	0.3631
g__Brachybacterium	0.0002447	0.004888	0.2663
g__Roseomonas	0.0001632	0.004949	0.2399
g__Chujaibacter	0	0.005112	0.1508
g__Cellulomonas	0.0004378	0.004623	0.2496
g__norank_f__Anaerolineaceae	0.003388	0.001672	1
g__norank_o__Micavibrionales	0.001093	0.003939	0.4927
g__Hydrotalea	0	0.004993	0.07102
g__Anaeromyxobacter	0.003537	0.001453	0.665
g__Prevotellaceae_UCG-004	0.001007	0.003932	0.3911
g__norank_o__Acidobacteriales	0.004918	0	0.3631
g__Turneriella	0.004918	0	0.3631
g__norank_f__Geminicoccaceae	0	0.004913	0.1508
g__Allisonella	0.001224	0.003661	0.9653
g__MWH-UniP1_aquatic_group	0	0.004865	0.332
g__norank_f__Pleomorphomonadaceae	0	0.004842	0.332
g__Candidatus_Aquiluna	0	0.004837	0.01533
g__Oleispira	0	0.004764	0.332
g__Eubacterium]_oxidoreducens_group	0.0047	0	0.3631
g__norank_f__TRA3-20	0	0.004651	0.03332
g__norank_c__Subgroup_9	0	0.004639	0.332
g__norank_o__Ardenticatenales	0.003279	0.001358	1
g__norank_f__Rhodanobacteraceae	0.00459	0	0.3631
g__unclassified_o__Micrococcales	0	0.004537	0.1508
g__norank_f__Leptotrichiaceae	0	0.004524	0.1508
g__Thermoactinomyces	8.718e-05	0.004426	0.4927
g__Lacunisphaera	0	0.004508	0.01533
g__CL500-29_marine_group	0.003103	0.001401	0.5881
g__Ruminiclostridium_9	0	0.004493	0.332
g__norank_f__bacteriap25	0.002404	0.002046	0.5881
g__Winogradskyella	0.0006793	0.003761	0.6648
g__norank_o__MBA03	0	0.004417	0.332
g__unclassified_c__Deltaproteobacteria	0	0.004388	0.332
g__Acidothermus	0.004372	0	0.3631
g__Agromyces	0	0.004366	0.332
g__Asteroleplasma	0.004343	0	0.0897
g__F0332	0.00115	0.003186	0.5739
g__Pseudogracilibacillus	0	0.004294	0.332
g__Caproiciproducens	0	0.004284	0.332
g__norank_f__BIrii41	0	0.004284	0.332
g__Intestinibacter	0.001565	0.002713	0.9241
g__Ideonella	0.002109	0.002158	0.5033
g__norank_o__Rokubacteriales	0	0.004262	0.332
g__Pajaroellobacter	0	0.004237	0.01533
g__Desemzia	0	0.004172	0.332
g__norank_c__Subgroup_21	0	0.004137	0.332
g__Holdemanella	0.0004958	0.003616	0.5393
g__Flaviaesturariibacter	0	0.004111	0.332
g__Eubacterium]_xylanophilum_group	0.0003305	0.003761	0.9653
g__Pseudoxanthomonas	0	0.004074	0.03332
g__Acholeplasma	0.004069	0	0.0897
g__Virgibacillus	0.002404	0.001663	1
g__Altererythrobacter	0	0.003979	0.1508
g__unclassified_o__Rhodovibrionales	0	0.003973	0.332
g__norank_f__A0839	0.003935	0	0.3631
g__Erysipelotrichaceae_UCG-003	0	0.003883	0.1508
g__Leucobacter	0.0002068	0.003663	0.8738
g__Sandaracinobacter	0	0.003867	0.332
g__Saccharomonospora	0	0.00384	0.1508
g__Litorilinea	0	0.003826	0.1508
g__Barnesiella	0.003825	0	0.3631
g__Erysipelatoclostridium	0	0.003787	0.006848
g__Eggerthia	0.003025	0.000743	0.4375
g__Oscillospira	0	0.003762	0.332
g__Ruminococcaceae_NK4A214_group	0	0.003761	0.332
g__Idiomarina	0	0.003739	0.1508
g__Shimia	0.0003145	0.003404	0.8738
g__norank_f__Amb-16S-1323	0.000765	0.002926	0.9653
g__Atopostipes	0	0.003681	0.332
g__Ilumatobacter	0	0.003661	0.332
g__Oceanimonas	8.718e-05	0.003556	0.2399
g__Mitsuaria	0.001858	0.001778	1
g__Anoxybacillus	0	0.003636	0.332
g__Rubrivirga	0	0.003636	0.332
g__unclassified_c__Gemmatimonadetes	0	0.003636	0.332
g__Erysipelotrichaceae_UCG-006	0.001327	0.002299	0.3911
g__norank_f__Polyangiaceae	0.003607	0	0.3631
g__Anaerococcus	0	0.003583	0.332
g__unclassified_p__Acidobacteria	0	0.00351	0.332
g__Pelagibius	0	0.00351	0.332
g__Alkaliphilus	0	0.003435	0.332
g__Geodermatophilus	0	0.003421	0.332
g__norank_f__Rhodothermaceae	0	0.003385	0.332
g__unclassified_f__Xanthobacteraceae	0	0.003385	0.332
g__Propionicicella	0	0.003382	0.1508
g__Sporacetigenium	0	0.003344	0.332
g__Phreatobacter	0	0.003327	0.332
g__Candidatus_Amoebophilus	0	0.003309	0.1508
g__norank_f__Phycisphaeraceae	0.001421	0.001881	0.9653
g__Lachnospiraceae_UCG-006	0	0.00329	0.1508
g__norank_o__Armatimonadales	0.003279	0	0.3631
g__Succinivibrio	0.003279	0	0.3631
g__Amaricoccus	0	0.003273	0.03332
g__Wolinella	0.0005711	0.002699	0.9653
g__Microbulbifer	0	0.00326	0.332
g__norank_o__Candidatus_Pacebacteria	0.002732	0.0005225	1
g__Aquitalea	0	0.003239	0.332
g__norank_o__Chthonomonadales	0.003184	0	0.1771
g__norank_o__SJA-15	0	0.003146	0.332
g__Sva0081_sediment_group	0	0.003135	0.332
g__norank_o__Azospirillales	0	0.003134	0.332
g__Microcystis_PCC-7914	0	0.003071	0.332
g__Cryptobacterium	0.003069	0	0.01097
g__Bdellovibrio	0	0.003013	0.03332
g__unclassified_f__Dermacoccaceae	0.0003263	0.002675	0.5393
g__IMCC26207	0.002951	0	0.3631
g__Salinicoccus	0	0.002932	0.1508
g__norank_f__Burkholderiaceae	0	0.002926	0.332
g__Chroococcidiopsis_PCC_7203	0	0.002926	0.332
g__norank_o__Sva0485	0.0001653	0.002717	0.9653
g__Nakamurella	0	0.002873	0.1508
g__Propionibacterium	0.002556	0.0003162	0.09165
g__Ruminococcus]_gauvreauii_group	0.002732	0.0001247	1
g__Luteococcus	0	0.002846	0.332
g__Thiothrix	0.002842	0	0.3631
g__norank_f__JG30-KF-AS9	0	0.002834	0.1508
g__Dechloromonas	0.0001409	0.002678	0.1573
g__NS4_marine_group	0	0.002772	0.332
g__unclassified_f__Nitrosomonadaceae	0	0.002758	0.332
g__Desulfobulbus	0.0001828	0.002569	0.2399
g__Algoriphagus	0	0.002744	0.332
g__unclassified_o__Myxococcales	0.002732	0	0.3631
g__norank_f__unclassified_o__Gammaproteobacteria_Incertae_Sedis	0	0.002717	0.332
g__Symplocastrum_CPER-KK1	0	0.002703	0.332
g__Propioniciclava	0.0001632	0.002478	0.4927
g__Phocaeicola	0.002626	0	0.1771
g__norank_f__AKYH767	0.002623	0	0.3631
g__AKYG587	0	0.002612	0.332
g__Caldimonas	0.00153	0.001045	1
g__Micropruina	0.0001196	0.002447	0.1261
g__norank_p__GAL15	0	0.002559	0.332
g__mle1-7	0	0.00253	0.332
g__Thermomonas	0.000304	0.002221	0.8738
g__norank_f__Microtrichaceae	0.002514	0	0.3631
g__Solitalea	0.002514	0	0.3631
g__Coprococcus_3	0	0.00251	0.332
g__norank_o__DTB120	0	0.002508	0.332
g__Jeotgalicoccus	0	0.002508	0.332
g__Christensenellaceae_R-7_group	0	0.002479	0.03332
g__UTBCD1	0	0.002478	0.03332
g__Finegoldia	0.0003263	0.00215	0.4927
g__Nocardia	0.00246	0	0.0897
g__norank_f__SAR116_clade	0	0.002431	0.332
g__Paenibacillus	0.0008385	0.001568	0.9241
g__norank_c__Chitinivibrionia	0.002404	0	0.3631
g__norank_f__Desulfobacteraceae	0	0.00237	0.332
g__Candidatus_Berkiella	0	0.002359	0.332
g__norank_f__Chroococcidiopsaceae	0	0.002342	0.332
g__unclassified_f__Blastocatellaceae	0	0.002341	0.1508
g__Paraprevotella	0	0.00234	0.332
g__DSSD61	0.0008453	0.001472	0.9653
g__Oceanibaculum	0	0.002299	0.332
g__norank_o__RBG-13-54-9	0.002295	0	0.3631
g__unclassified_c__Microgenomatia	0.002295	0	0.3631
g__norank_o__WCHB1-41	0	0.002267	0.1508
g__Taibaiella	0	0.002257	0.332
g__norank_c__Sericytochromatia	0.0005119	0.001738	0.6648
g__norank_f__Kiloniellaceae	0	0.002232	0.332
g__norank_o__Elsterales	0	0.002194	0.332
g__norank_f__Flavobacteriaceae	0	0.002188	0.332
g__norank_f__Desulfarculaceae	0.002186	0	0.3631
g__Nonomuraea	0.002186	0	0.3631
g__CENA359	0.002186	0	0.3631
g__Bosea	0.0004964	0.00168	0.4927
g__Arsenicicoccus	0.0005937	0.001581	0.2254
g__Cnuella	0	0.002172	0.1508
g__Achromobacter	0.002158	0	0.1771
g__Ramlibacter	0.001867	0.0002483	0.5635
g__Desulfomonile	0	0.00211	0.332
g__Tessaracoccus	0	0.002092	0.332
g__Conexibacter	0.001703	0.0003724	1
g__norank_o__JGI_0000069-P22	0.0006103	0.001435	0.8738
g__Prosthecobacter	0.0006558	0.001366	0.5393
g__norank_f__Dermatophilaceae	0	0.001966	0.1508
g__Sarcina	0	0.001934	0.1508
g__norank_f__SM2D12	0	0.001931	0.07102
g__unclassified_f__Oligoflexaceae	0	0.001931	0.332
g__norank_p__WS4	0	0.001881	0.332
g__Fluviicola	0	0.001862	0.332
g__Urania-1B-19_marine_sediment_group	0.001858	0	0.3631
g__unclassified_f__Acetobacteraceae	0.001858	0	0.3631
g__Eubacterium	0.001858	0	0.3631
g__Psychrobacter	0.001222	0.0006276	0.357
g__Ileibacterium	0	0.001848	0.1508
g__Brochothrix	0.0001409	0.00169	0.9653
g__Lachnospiraceae_FE2018_group	0.001794	0	0.3631
g__norank_f__Diplorickettsiaceae	0	0.001791	0.332
g__Syntrophorhabdus	0	0.001776	0.1508
g__Candidatus_Xiphinematobacter	0	0.001776	0.332
g__Candidatus_Paracaedibacter	0	0.001766	0.332
g__Domibacillus	0	0.001766	0.332
g__norank_f__Sporichthyaceae	0.0002113	0.001553	0.9241
g__unclassified_f__Legionellaceae	9.138e-05	0.001667	0.4927
g__unclassified_f__Simkaniaceae	8.264e-05	0.001673	0.9653
g__norank_f__DEV007	0.001755	0	0.1771
g__Propionivibrio	0	0.001754	0.1508
g__KCM-B-112	0	0.001754	0.1508
g__Phaeodactylibacter	0.001749	0	0.3631
g__Coprococcus_2	0	0.001746	0.332
g__Geobacillus	0	0.001733	0.07102
g__norank_o__Chitinophagales	0	0.00169	0.332
g__norank_o__Rhodospirillales	0	0.001683	0.1508
g__Methylophilus	0	0.001673	0.332
g__norank_f__Lenti-02	0	0.001672	0.332
g__Leptolinea	0	0.001672	0.332
g__Ruminococcaceae_UCG-002	0.001284	0.0003724	0.6132
g__Bulleidia	0.0007546	0.0008966	0.7509
g__unclassified_p__Planctomycetes	0.0009836	0.000627	1
g__Antricoccus	0	0.001607	0.1508
g__OM43_clade	0.00157	0	0.3631
g__norank_f__Acetobacteraceae	0	0.001569	0.332
g__Fastidiosipila	0	0.00156	0.332
g__Pseudoramibacter	0.0008951	0.0006621	1
g__Brachymonas	0.001549	0	0.3631
g__Luminiphilus	0	0.001545	0.332
g__Gardnerella	0.0002392	0.0013	0.9653
g__Acetitomaculum	0.00153	0	0.3631
g__Asticcacaulis	0	0.001503	0.1508
g__Thermus	0	0.001463	0.332
g__norank_p__TA06	0	0.001463	0.332
g__norank_o__PLTA13	0	0.001463	0.332
g__Candidatus_Arthromitus	0	0.001463	0.332
g__norank_c__AT-s3-28	0	0.001463	0.332
g__Dietzia	0.001202	0.00026	1
g__unclassified_f__Moraxellaceae	8.718e-05	0.001355	0.4927
g__Thioalkalispira	0.001421	0	0.3631
g__AAP99	0	0.001412	0.1508
g__norank_c__JS1	0	0.001407	0.332
g__norank_f__Erysipelotrichaceae	0	0.001379	0.332
g__Alloscardovia	0.0007446	0.0006324	1
g__norank_f__AB1	0	0.001372	0.332
g__norank_p__Omnitrophicaeota	0	0.001371	0.1508
g__unclassified_f__Neisseriaceae	0	0.001356	0.332
g__unclassified_f__Rickettsiaceae	0	0.001341	0.1508
g__Proteus	0.0009509	0.0003839	0.357
g__norank_o__Lineage_IV	0	0.001286	0.1508
g__OLB12	0	0.001274	0.1508
g__Anaerolinea	0	0.001271	0.1508
g__Geothermomicrobium	0	0.001255	0.332
g__unclassified_c__Rhodothermia	0	0.001254	0.332
g__unclassified_o__Rhizobiales	0	0.001254	0.332
g__norank_o__Frankiales	8.158e-05	0.001165	0.4927
g__Epulopiscium	0	0.001241	0.332
g__Roseiarcus	0	0.001241	0.332
g__Pseudonocardia	0.001202	0	0.3631
g__Amphiplicatus	0.001202	0	0.3631
g__norank_o__Izimaplasmatales	0.001162	0	0.1771
g__unclassified_c__Anaerolineae	0	0.001149	0.332
g__norank_f__Cryomorphaceae	0.000909	0.0002092	1
g__ADurb.Bin063-1	0.0001196	0.000998	0.9653
g__OLB17	0	0.001117	0.332
g__Leadbetterella	0	0.001117	0.332
g__norank_f__Longimicrobiaceae	0	0.001103	0.332
g__norank_c__Planctomycetacia	0.001093	0	0.3631
g__Moryella	0.0007203	0.0003724	0.6132
g__Modestobacter	0.0003279	0.0007551	0.5393
g__Thermoanaerobaculum	0.001074	0	0.3631
g__Ezakiella	0.0003263	0.0007449	0.9653
g__Clostridium_sensu_stricto_12	0.0002567	0.000807	0.8738
g__Skermanella	0	0.001059	0.1508
g__Senegalimassilia	0	0.00104	0.332
g__Alcaligenes	0	0.001003	0.332
g__Alkanindiges	0.0001653	0.0008368	0.9653
g__Thermopolyspora	0	0.000998	0.332
g__Candidatus_Protochlamydia	0	0.0009931	0.332
g__Christensenella	0	0.0009931	0.332
g__Stella	0.0009836	0	0.3631
g__Rhodocytophaga	0	0.0009815	0.332
g__Alishewanella	0	0.0009815	0.332
g__norank_f__Chromatiaceae	0	0.0009486	0.332
g__Candidatus_Endomicrobium	0.0009421	0	0.1771
g__UTCFX1	0	0.0009405	0.332
g__Aureimonas	0	0.0009101	0.332
g__Vibrionimonas	0	0.0009075	0.1508
g__Duganella	0.0009059	0	0.1771
g__Serratia	0.0009048	0	0.1771
g__Alcanivorax	0	0.0008957	0.332
g__norank_c__Subgroup_18	0	0.0008957	0.332
g__CL500-3	0	0.0008776	0.332
g__norank_c__Thermodesulfovibrionia	0.0002479	0.000627	0.9653
g__Bilophila	0.0008743	0	0.3631
g__Eubacterium]_eligens_group	0.0008743	0	0.3631
g__Macellibacteroides	0	0.000869	0.332
g__norank_f__Reyranellaceae	0	0.000869	0.332
g__Patulibacter	0	0.000869	0.332
g__norank_p__FBP	0	0.000869	0.332
g__Dolosigranulum	0.0008453	0	0.3631
g__Pusillimonas	0	0.0007801	0.332
g__Ohtaekwangia	0	0.0007723	0.332
g__1959-1	0.000765	0	0.3631
g__norank_f__Balneolaceae	0	0.0007522	0.332
g__Peptoniphilus	0	0.0007443	0.1508
g__Turicibacter	0.0007395	0	0.0897
g__norank_c__Pla4_lineage	0	0.0007315	0.332
g__Fictibacillus	0	0.0007231	0.332
g__Leptospira	0	0.0007231	0.332
g__DSSF69	0	0.0006621	0.332
g__Desulfococcus	0.0006558	0	0.3631
g__Alsobacter	0	0.0006501	0.332
g__norank_o__113B434	0	0.0006501	0.332
g__norank_o__C0119	0	0.0006501	0.332
g__norank_o__Babeliales	0	0.0006501	0.332
g__Phenylobacterium	0	0.0006466	0.1508
g__Mucilaginibacter	0	0.0006436	0.332
g__unclassified_f__Micromonosporaceae	0	0.0006398	0.332
g__Gordonia	0	0.0006324	0.332
g__norank_f__Xanthomonadaceae	0	0.0006324	0.332
g__Runella	0	0.0006291	0.332
g__norank_o__Candidatus_Peregrinibacteria	0	0.0006268	0.332
g__Subgroup_23	0	0.0006207	0.332
g__unclassified_o__Chitinophagales	0	0.0006207	0.332
g__Marinobacterium	0	0.0006207	0.332
g__unclassified_f__Gemmatimonadaceae	0	0.0006162	0.332
g__GKS98_freshwater_group	0	0.0006135	0.332
g__Murdochiella	0.0006091	0	0.1771
g__Anaerofustis	0	0.0005517	0.332
g__norank_f__Paracaedibacteraceae	0	0.0005201	0.332
g__Calothrix_PCC-6303	0	0.0005201	0.332
g__Phaselicystis	0	0.0005149	0.332
g__norank_o__RCP2-54	0	0.0005118	0.332
g__norank_o__Ga0077536	0.0005049	0	0.1771
g__Bellilinea	0	0.0004966	0.332
g__Ferruginibacter	0	0.0004966	0.332
g__unclassified_f__Anaerolineaceae	0	0.0004966	0.332
g__unclassified_f__Saccharimonadaceae	0.0004964	0	0.3631
g__norank_f__Rs-M59_termite_group	0.0004958	0	0.3631
g__norank_f__Blastocatellaceae	0.0001196	0.0003761	0.9653
g__Flexilinea	0	0.0004937	0.1508
g__Tyzzerella_3	0	0.000493	0.332
g__Caldicellulosiruptor	0.0004895	0	0.3631
g__Pelospora	0	0.0004718	0.332
g__unclassified_o__Chlamydiales	8.158e-05	0.00039	0.9653
g__Faucicola	0.0004475	0	0.3631
g__Ornithinimicrobium	0	0.0004414	0.332
g__unclassified_o__Flavobacteriales	0.0004391	0	0.1771
g__Thermincola	0.0004372	0	0.3631
g__Vulgatibacter	0.0004226	0	0.3631
g__norank_f__AEGEAN-169_marine_group	0.0004132	0	0.3631
g__Arthrospira_PCC-7345	0.0004132	0	0.3631
g__Eremococcus	0.0004024	0	0.0897
g__Fournierella	0	0.00039	0.332
g__norank_f__LD-RB-34	0.0003888	0	0.1771
g__Roseimicrobium	0	0.0003742	0.332
g__Niabella	0	0.0003724	0.332
g__Chitinophaga	0	0.0003724	0.332
g__norank_f__Rhizobiaceae	0	0.0003724	0.332
g__Candidatus_Planktophila	0.0003723	0	0.3631
g__Nannocystis	0	0.0003697	0.332
g__Sandaracinus	0	0.0003697	0.332
g__Synergistes	0.0003263	0	0.3631
g__Luteolibacter	0.0003263	0	0.3631
g__Eubacterium]_ruminantium_group	0	0.0003138	0.332
g__norank_o__Candidatus_Kaiserbacteria	0	0.0003135	0.332
g__Catenibacterium	0.0003097	0	0.3631
g__Acidiphilium	0.0002984	0	0.3631
g__Sneathia	0.0002984	0	0.3631
g__Desulfotomaculum	0.0002615	0	0.3631
g__Renibacterium	0.0002615	0	0.3631
g__Sulfuricurvum	0	0.00026	0.332
g__Steroidobacter	0	0.0002483	0.332
g__unclassified_f__Sphingobacteriaceae	0	0.0002483	0.332
g__norank_p__Zixibacteria	0	0.0002483	0.332
g__Colwellia	0.0002482	0	0.3631
g__Psychrobium	0.0002482	0	0.3631
g__Syntrophus	0.0002479	0	0.3631
g__Candidatus_Alysiosphaera	0	0.0002465	0.332
g__Spirochaeta_2	0.0002447	0	0.3631
g__Nibribacter	0.0002447	0	0.3631
g__Leuconostoc	0.0002447	0	0.3631
g__Pediococcus	0.0002392	0	0.3631
g__unclassified_o__Gaiellales	0.0002318	0	0.3631
g__Hymenobacter	0	0.0002207	0.332
g__Cellulosilyticum	0.0002145	0	0.3631
g__Anaerovorax	0.000211	0	0.1771
g__PMMR1	0	0.0002092	0.332
g__Salana	0.0001828	0	0.3631
g__unclassified_f__Paenibacillaceae	0.0001744	0	0.3631
g__Longilinea	0.0001653	0	0.3631
g__Ruminiclostridium_5	0.0001653	0	0.3631
g__unclassified_f__Erysipelotrichaceae	0.0001632	0	0.3631
g__norank_f__Coriobacteriales_Incertae_Sedis	0	0.0001287	0.332
g__Dermabacter	0	0.0001247	0.332
g__norank_f__Paludibacteraceae	0.0001196	0	0.3631
g__Actinomycetospora	0.0001196	0	0.3631
g__Cellvibrio	0	0.0001046	0.332
g__unclassified_f__Pasteurellaceae	9.138e-05	0	0.3631
Annotation:The red parts were significantly different genus (P＜0.05). Many genus, which relative abundance (＜0.2% in two groups) were too low, were not considered as different microbiota between ESCC and HC groups
