# Supplementary material for: Characterization of the Esophageal Microbiota and Prediction of the Metabolic Pathways Involved in Esophageal Cancer
Source: Front Cell Infect Microbiol. 2020 Jun 26;10:268. doi: 10.3389/fcimb.2020.00268 (PMC7333312; doi:10.3389/fcimb.2020.00268)
Supplement: Supplementary file 1 [file Data_Sheet_1.ZIP › Table S2.xlsx]

## Sheet: 两组差异检验统计表
Table S2 The relative abundance of genus between ESCC and post-ESCC groups.
Species name	ESCC-Mean(%)	post-ESCC-Mean(%)	Pvalue
g__Pseudomonas	5.33	13.83	0.008208
g__Streptococcus	9.799	8.502	0.7057
g__Lactobacillus	8.962	6.647	0.8797
g__Prevotella_7	7.797	5.945	0.02583
g__Klebsiella	9.837	0.01153	0.03713
g__Neisseria	2.731	6.407	0.6228
g__Veillonella	4.954	2.863	0.05891
g__unclassified_k__norank_d__Bacteria	1.497	5.988	0.8502
g__Fusobacterium	5.766	1.247	0.04527
g__Enterococcus	0.06746	6.111	0.3706
g__Gemella	1.987	4.165	0.2125
g__Prevotella	4.42	1.024	0.001498
g__Haemophilus	2.32	2.854	0.3847
g__Brevibacterium	0.0001196	4.751	0.2119
g__Actinobacillus	1.662	3.082	0.7711
g__Alloprevotella	3.631	0.8647	0.01261
g__Acinetobacter	0.2439	3.029	0.9548
g__Staphylococcus	0.02422	3.223	0.2076
g__Porphyromonas	1.949	1.215	0.2125
g__Burkholderia-Caballeronia-Paraburkholderia	0.7688	2.374	1
g__Aggregatibacter	1.927	0.6771	0.8171
g__Ralstonia	0.2093	2.294	0.3451
g__unclassified_p__Proteobacteria	0.4597	1.933	0.9395
g__norank_f__Lachnospiraceae	2.156	0.01832	0.001875
g__Granulicatella	1.121	0.7645	0.6501
g__Leptotrichia	1.227	0.3981	0.5201
g__Peptostreptococcus	1.515	0.08492	0.001498
g__Bacillus	1.489	0.04253	0.2028
g__norank_f__Saccharimonadaceae	0.4984	0.7806	0.5704
g__Actinomyces	0.5875	0.6479	0.6777
g__Capnocytophaga	0.9064	0.2581	0.2888
g__Bifidobacterium	0.1255	0.9934	0.8786
g__Parvimonas	0.9654	0.03316	0.0003365
g__Treponema_2	0.7923	0.03985	0.01743
g__Prevotella_6	0.5636	0.2567	0.1509
g__Sarcina	0	0.7765	0.3164
g__Rothia	0.2547	0.5186	0.7622
g__Megasphaera	0.4033	0.2811	0.3798
g__Morganella	0.6772	0	0.3806
g__Selenomonas	0.6436	0.01934	6.087e-05
g__Lachnoanaerobaculum	0.3499	0.2943	0.01133
g__Selenomonas_3	0.529	0.1151	0.01261
g__Clostridium_sensu_stricto_1	0.02117	0.4983	0.8245
g__Campylobacter	0.3504	0.1121	0.07498
g__Terribacillus	0.4336	0	0.3806
g__unclassified_f__Enterobacteriaceae	0.353	0.04548	0.05078
g__Dialister	0.3253	0.01584	0.000811
g__Oribacterium	0.2464	0.06592	0.003069
g__unclassified_f__Veillonellaceae	0.3065	0.002509	0.001061
g__Atopobium	0.1664	0.1328	0.1306
g__Corynebacterium_1	0.01217	0.2804	0.8159
g__Bergeyella	0.1762	0.1031	0.8775
g__Solobacterium	0.1848	0.0806	0.0201
g__Alysiella	0.2578	0	0.05257
g__norank_f__Mitochondria	0.02471	0.2233	0.8733
g__Citrobacter	0.228	0.01974	0.2848
g__Catonella	0.2137	0.02751	0.009803
g__norank_o__Absconditabacteriales_SR1	0.1872	0.0373	0.2069
g__Aeromonas	0.2204	0.003059	0.9347
g__Micrococcus	0.03485	0.1863	0.1961
g__Prevotella_2	0.156	0.06344	0.2345
g__Dolosigranulum	0.0008453	0.2161	0.1353
g__Kocuria	0.005215	0.2113	0.6865
g__Rhodococcus	0.03561	0.166	0.9096
g__Bacteroides	0.181	0.01395	0.4378
g__Escherichia-Shigella	0.05036	0.1262	0.3419
g__Ruminococcaceae_UCG-014	0.1048	0.06538	0.1231
g__unclassified_f__Lachnospiraceae	0.1678	0.0001464	0.02237
g__Tannerella	0.144	0.01977	0.5412
g__Selenomonas_4	0.1579	0.0007803	0.01422
g__Cutibacterium	0.04371	0.1135	0.6277
g__norank_o__Saccharimonadales	0.09389	0.0551	0.5476
g__Candidatus_Brocadia	0.1462	0	0.3806
g__Allorhizobium-Neorhizobium-Pararhizobium-Rhizobium	0.0002828	0.1434	0.4734
g__Stomatobaculum	0.1252	0.0162	0.01711
g__Eubacterium]_nodatum_group	0.09075	0.04371	0.03829
g__Johnsonella	0.121	0.001481	0.004632
g__Peptococcus	0.1184	0.002063	0.00108
g__Acidovorax	0.04701	0.07311	0.4878
g__Olsenella	0.1163	0.002052	0.005075
g__Herminiimonas	0.04517	0.0588	0.03748
g__Rikenellaceae_RC9_gut_group	0.09175	0.005508	0.143
g__norank_o__Chloroplast	0.03551	0.05405	0.03738
g__Filifactor	0.07283	0.01201	0.0991
g__Prevotella_1	0.07515	0.004704	0.02895
g__Janibacter	0.02249	0.05095	0.2525
g__norank_o__Subgroup_2	0.0239	0.04831	0.8614
g__Candidatus_Saccharimonas	0.05981	0.01122	0.02099
g__Abiotrophia	0.01979	0.04848	0.8733
g__norank_f__Clostridiales_vadinBB60_group	0.0572	0.003291	0.07812
g__F0058	0.0525	0.003271	0.2345
g__Thauera	0.05454	0.0003375	0.5503
g__Blautia	0.04789	0.005621	0.8699
g__Mycoplasma	0.03404	0.01942	0.4447
g__Corynebacterium	0.01257	0.04006	0.1753
g__Anaeroglobus	0.01538	0.03611	0.9323
g__norank_c__OLB14	0.05137	0	0.3806
g__norank_f__Lentimicrobiaceae	0.04873	0.001011	0.05346
g__norank_c__BD7-11	0.01462	0.03427	0.6005
g__norank_f__Veillonellaceae	0.02826	0.02059	0.167
g__norank_f__A4b	0.04501	0	0.192
g__Mogibacterium	0.03687	0.007924	0.01503
g__Massilia	0.01977	0.02448	0.8936
g__norank_f__Beggiatoaceae	0.01339	0.03071	0.4432
g__Slackia	0.04281	0.0007341	0.00108
g__Peptoanaerobacter	0.03693	0.004094	0.01253
g__Brachybacterium	0.0002447	0.04056	0.2369
g__Stenotrophomonas	0.01909	0.02153	0.9502
g__unclassified_f__Rhodobacteraceae	0.02571	0.01489	0.8281
g__Vibrio	0.00844	0.03193	0.8059
g__Eikenella	0.02162	0.01841	0.7341
g__Paracoccus	0.004235	0.03489	0.5009
g__Butyrivibrio_2	0.0358	0.003253	0.02443
g__Faecalibacterium	0.01891	0.01951	1
g__Ruminococcus]_gnavus_group	0.03718	0.0008782	0.393
g__norank_o__Mollicutes_RF39	0.03551	0.001397	0.07153
g__norank_c__Gracilibacteria	0.0284	0.008339	0.3657
g__Brevundimonas	0.02235	0.01319	0.1513
g__Anaerostipes	0.03445	0.0006753	0.9738
g__unclassified_o__Lactobacillales	0.02894	0.004256	0.1766
g__Comamonas	0.02654	0.006173	0.9323
g__Sphingomonas	0.0122	0.02005	0.9347
g__Delftia	0.02999	0.001336	0.929
g__Chryseobacterium	0.01722	0.01369	0.6005
g__norank_f__Muribaculaceae	0.01988	0.01089	0.06054
g__Lautropia	0.005402	0.02483	0.1017
g__Romboutsia	0.0292	0.0006865	0.4214
g__Acidocella	0.008776	0.02042	0.9347
g__norank_f__Xanthobacteraceae	0.02493	0.0002764	0.9738
g__Nitrosomonas	0.02458	0	0.192
g__Shewanella	0.01729	0.00609	0.1694
g__norank_f__0319-6G20	0.00257	0.02073	0.4611
g__Family_XIII_UCG-001	0.02151	0.001517	0.001769
g__Howardella	0.02186	0.0008429	0.0002105
g__unclassified_f__Peptostreptococcaceae	0.02224	0	0.192
g__Defluviitaleaceae_UCG-011	0.01547	0.006073	0.03617
g__Pelomonas	0.003921	0.01729	0.7498
g__norank_f__Family_XIII	0.0176	0.00325	0.01415
g__Hyphomicrobium	0.02055	0	0.3806
g__Halomonas	0.01017	0.01019	0.5009
g__Desulfovibrio	0.02034	0	0.1005
g__Rheinheimera	0.01843	0.001478	0.2747
g__Ottowia	0.01927	0.0005229	0.7941
g__Thiobacillus	0.01955	0	0.05257
g__Dokdonella	0.002012	0.01736	0.4737
g__Bradyrhizobium	0.01085	0.00849	0.8514
g__Fretibacterium	0.00795	0.01133	0.3734
g__Dyella	0.0007268	0.0182	0.1161
g__norank_c__Subgroup_6	0.01853	0	0.192
g__Castellaniella	0.007594	0.01062	0.5502
g__norank_f__Caldilineaceae	0.01749	0.0006756	1
g__Ureaplasma	0.01808	0	0.3806
g__norank_f__env.OPS_17	0.008679	0.009255	1
g__norank_f__Saprospiraceae	0.01437	0.003459	1
g__Cobetia	0.003705	0.0138	1
g__Moraxella	0.01643	0.0008878	0.4214
g__Denitratisoma	0.01718	0	0.192
g__Roseburia	0.01417	0.002708	0.7341
g__Methylobacterium	0.01641	0.0003161	0.3603
g__Enhydrobacter	0.007311	0.009357	0.8005
g__norank_f__PHOS-HE36	0.01661	0	0.3806
g__norank_o__Gaiellales	0.016	0.0003825	0.6542
g__Mobiluncus	0.01424	0.001854	0.03276
g__Shuttleworthia	0.01381	0.001833	0.157
g__Microbacterium	0.004544	0.01096	0.4447
g__Weissella	0.0001353	0.01509	0.2119
g__Haliangium	0.00886	0.006117	0.6961
g__Ruegeria	0.004106	0.01076	0.6104
g__unclassified_f__Burkholderiaceae	0.01148	0.00322	0.6758
g__Sphaerochaeta	0.01332	0.001238	1
g__norank_f__Gemmataceae	0.01455	0	0.192
g__Lachnoclostridium	0.01417	0	0.192
g__Acidibacter	0.01411	0	0.192
g__Parascardovia	0.01406	0	0.05257
g__Candidatus_Kuenenia	0.01388	0	0.192
g__Sulfuritalea	0.006191	0.007634	0.1759
g__unclassified_f__Prevotellaceae	0.01377	0	0.3806
g__Pseudoalteromonas	0.001202	0.01244	0.264
g__Tamlana	0.001127	0.01247	0.1903
g__Candidatus_Competibacter	0.01304	0.0001686	1
g__Mesorhizobium	0.004287	0.008909	0.5391
g__Methyloversatilis	0.01301	0	0.3806
g__Alistipes	0.01224	0.0002627	0.5503
g__Sphingobium	0.01173	0.0005928	0.273
g__Terrimonas	0.01226	0	0.192
g__Azoarcus	0.008707	0.00327	0.9738
g__Schlegelella	0.01184	0	0.192
g__Tolumonas	0.0118	0	0.3806
g__Curvibacter	0.008306	0.003305	0.5503
g__norank_c__AD3	0.01145	0	0.192
g__Eubacterium]_yurii_group	0.01074	0.0006743	0.01329
g__Ruminococcaceae_UCG-005	0.0112	0.0001686	0.6013
g__Bryobacter	0.005349	0.005799	0.3953
g__norank_f__Gemmatimonadaceae	0.008634	0.002491	1
g__Tyzzerella_4	0.01005	0.00102	1
g__Subdoligranulum	0.009328	0.001563	0.8245
g__Psychrobacter	0.001222	0.009594	0.2747
g__Acidaminococcus	0.01071	0	0.3806
g__norank_f__Micropepsaceae	0.008846	0.001818	0.6195
g__Deinococcus	0.006009	0.004586	0.08487
g__Lawsonella	0.0104	0.0001464	0.05346
g__unclassified_o__Acidobacteriales	0.01049	0	0.3806
g__norank_f__SC-I-84	0.008938	0.001519	0.9215
g__Scardovia	0.007399	0.002975	0.4751
g__Streptobacillus	0.009878	0.0003372	0.09625
g__Arthrobacter	0.006087	0.00409	0.6683
g__Cardiobacterium	0.00265	0.0074	0.1353
g__Exiguobacterium	0.002951	0.007001	0.1748
g__SM1A02	0.009924	0	0.192
g__Phascolarctobacterium	0.009093	0.0005574	0.9558
g__norank_c__Gitt-GS-136	0.009624	0	0.192
g__Sphingopyxis	0.009618	0	0.3806
g__Eggerthia	0.003025	0.006517	0.9169
g__norank_p__BRC1	0.009486	0	0.192
g__Clostridium]_innocuum_group	0.007111	0.002352	0.6542
g__unclassified_c__Alphaproteobacteria	0.0006205	0.008789	0.2369
g__Dongia	0.009181	0	0.3806
g__Eubacterium]_saphenum_group	0.005036	0.004046	0.2322
g__Parvibaculum	0.009071	0	0.3806
g__Helicobacter	0.008924	0.000135	0.1694
g__Prevotella_9	0.006682	0.00231	0.5502
g__Georgenia	0.008962	0	0.3806
g__Sneathia	0.0002984	0.008442	0.9283
g__Nitrospira	0.002797	0.005919	0.8578
g__norank_f__mle1-27	0.001619	0.007021	0.465
g__OLB8	0.00797	0.0005855	1
g__norank_f__p-2534-18B5_gut_group	0.008197	0	0.3806
g__Limnobacter	0.00512	0.003044	0.393
g__Cetobacterium	0.008091	0	0.3806
g__Pseudopropionibacterium	0.0003236	0.007744	0.2122
g__Vulcaniibacterium	0.006507	0.001519	0.6758
g__norank_f__Barnesiellaceae	0.007978	0	0.3806
g__UBA1819	0.007869	0	0.3806
g__unclassified_o__Rickettsiales	0.001801	0.006032	0.2747
g__norank_f__Fodinicurvataceae	0.00776	0	0.3806
g__norank_f__AKYG1722	0.00776	0	0.3806
g__norank_f__p-251-o5	0.00776	0	0.3806
g__Butyricimonas	0.00776	0	0.3806
g__Citreitalea	0.00765	0	0.3806
g__norank_p__FCPU426	0.00765	0	0.3806
g__norank_o__SBR1031	0.007584	0	0.192
g__Ruminococcus_2	0.001467	0.006025	0.9558
g__Pyramidobacter	0.005475	0.002003	0.9215
g__Aquamicrobium	0.007323	0	0.3806
g__Peredibacter	0.007295	0	0.192
g__Akkermansia	0.006339	0.000857	0.2931
g__norank_f__Chitinophagaceae	0.0004871	0.00663	0.7089
g__Eggerthella	0.007104	0	0.3806
g__Caulobacter	0.006443	0.0005855	0.03704
g__Erythrobacter	0.006995	0	0.3806
g__unclassified_c__Subgroup_6	0.006995	0	0.3806
g__Parabacteroides	0.00569	0.00123	0.305
g__LD29	0.006776	0	0.3806
g__norank_c__Alphaproteobacteria	0.005033	0.001661	0.6542
g__norank_f__JG30-KF-CM45	0.006098	0.0005837	0.9215
g__Reyranella	0.0003353	0.006331	0.01422
g__Planktosalinus	0.006558	0	0.3806
g__norank_f__Microscillaceae	0.006397	0.0001489	0.3576
g__norank_f__Rikenellaceae	0.006349	0	0.3806
g__Prevotellaceae_NK3B31_group	0.005902	0.0004391	1
g__Candidatus_Udaeobacter	0.006339	0	0.3806
g__Cloacibacterium	0.006	0.0002968	0.72
g__norank_f__Anaerolineaceae	0.003388	0.002906	1
g__norank_f__Roseiflexaceae	0.003497	0.002768	1
g__Rubellimicrobium	0.002134	0.004101	0.3475
g__Coprococcus_1	0.00623	0	0.3806
g__Gaiella	0.004568	0.001583	0.6542
g__Thermaerobacter	0.001488	0.00458	0.9215
g__Pleomorphomonas	0.005984	0	0.192
g__Arcobacter	0.00567	0.0002768	0.393
g__norank_c__OM190	0.005902	0	0.3806
g__Methylobacillus	0.005902	0	0.3806
g__Kingella	0.003513	0.002308	0.4214
g__dgA-11_gut_group	0.005793	0	0.3806
g__norank_f__P5D1-392	0.005764	0	0.01362
g__unclassified_f__Cardiobacteriaceae	0.005757	0	0.3806
g__norank_p__WPS-2	0.005683	0	0.3806
g__Fictibacillus	0	0.005574	0.3164
g__oc32	0.005574	0	0.3806
g__norank_f__Simkaniaceae	0.000479	0.005055	0.9049
g__norank_f__Caulobacteraceae	9.138e-05	0.005431	0.2119
g__norank_c__KD4-96	0.004492	0.001013	0.393
g__norank_f__Methyloligellaceae	0.005465	0	0.3806
g__Sediminibacterium	0.001787	0.003667	0.9169
g__norank_f__Sandaracinaceae	0.005355	0	0.3806
g__norank_f__Pedosphaeraceae	0.005355	0	0.3806
g__SWB02	0.005246	0	0.3806
g__Elizabethkingia	0.005246	0	0.3806
g__norank_c__Subgroup_17	0.005027	0	0.3806
g__norank_o__Obscuribacterales	0.004953	0	0.1005
g__norank_o__Acidobacteriales	0.004918	0	0.3806
g__Turneriella	0.004918	0	0.3806
g__norank_c__Actinobacteria	0.0007972	0.004109	0.9584
g__Eubacterium]_oxidoreducens_group	0.0047	0	0.3806
g__norank_f__Rhodanobacteraceae	0.00459	0	0.3806
g__Asteroleplasma	0.004343	0.0001689	0.3243
g__Mycobacterium	0.0003824	0.00411	0.2332
g__norank_f__Neisseriaceae	0.001297	0.003118	0.4486
g__unclassified_o__Myxococcales	0.002732	0.001661	1
g__Acidothermus	0.004372	0	0.3806
g__norank_f__Ilumatobacteraceae	0.004302	0	0.192
g__Elioraea	0.004262	0	0.3806
g__Dubosiella	0.003645	0.0005807	0.8679
g__DSSD61	0.0008453	0.003271	0.9283
g__Acholeplasma	0.004069	0	0.1005
g__norank_c__TK10	0.004044	0	0.3806
g__Zoogloea	0.001189	0.002841	0.7652
g__norank_f__Fimbriimonadaceae	0.003939	0	0.1005
g__norank_f__A0839	0.003935	0	0.3806
g__Aquabacterium	0.001066	0.002865	0.5502
g__Cryptobacterium	0.003069	0.0008429	0.07596
g__norank_f__Steroidobacteraceae	0.0006144	0.003292	0.7394
g__wb1-A12	0	0.003875	0.3164
g__Barnesiella	0.003825	0	0.3806
g__Phocaeicola	0.002626	0.001197	0.6758
g__norank_f__Prevotellaceae	0.00272	0.001096	0.4883
g__unclassified_c__Actinobacteria	0.003501	0.0002927	0.6013
g__Anaeromyxobacter	0.003537	0.0001464	0.3243
g__Eubacterium]_brachy_group	0.0008251	0.002827	0.8695
g__norank_f__Polyangiaceae	0.003607	0	0.3806
g__Flavobacterium	0.00193	0.00162	0.6005
g__Anaerococcus	0	0.003547	0.3164
g__Ignavibacterium	0.003497	0	0.3806
g__Lactococcus	0.003433	0	0.02708
g__norank_f__SM2D12	0	0.003426	0.1376
g__Eubacterium]_coprostanoligenes_group	0.002494	0.0008573	0.4883
g__Propionibacterium	0.002556	0.0007728	0.5186
g__norank_o__Armatimonadales	0.003279	0	0.3806
g__Succinivibrio	0.003279	0	0.3806
g__norank_o__Ardenticatenales	0.003279	0	0.3806
g__Blastococcus	0.0007895	0.002484	0.3749
g__Ruminococcus]_gauvreauii_group	0.002732	0.0005067	1
g__norank_o__Chthonomonadales	0.003184	0	0.192
g__Alloiococcus	0	0.003183	0.3164
g__Geobacillus	0	0.003143	0.1376
g__Formosa	0.0008727	0.002243	0.9049
g__CL500-29_marine_group	0.003103	0	0.3806
g__Thermomonas	0.000304	0.002768	0.7089
g__Shimia	0.0003145	0.00266	0.9215
g__Leifsonia	0.002239	0.0007224	0.4542
g__IMCC26207	0.002951	0	0.3806
g__Cupriavidus	0.002951	0	0.3806
g__OM60NOR5_clade	0.002892	0	0.3806
g__Thiothrix	0.002842	0	0.3806
g__norank_o__IMCC26256	0.002842	0	0.3806
g__unclassified_f__Dermacoccaceae	0.0003263	0.002447	0.5017
g__XBB1006	0.002762	0	0.192
g__Aerococcus	0.001749	0.001012	0.5503
g__Ruminococcus]_torques_group	0.000415	0.002342	0.9215
g__unclassified_c__Bacteroidia	0.002622	0.0001275	0.02237
g__norank_o__Candidatus_Pacebacteria	0.002732	0	0.3806
g__F0332	0.00115	0.001525	0.862
g__norank_f__AKYH767	0.002623	0	0.3806
g__Achromobacter	0.002158	0.0004177	0.6542
g__Legionella	0.0002745	0.002291	0.4734
g__Desulfobulbus	0.0001828	0.00236	0.9283
g__norank_f__Microtrichaceae	0.002514	0	0.3806
g__Solitalea	0.002514	0	0.3806
g__Hydrogenophilus	0.002064	0.0004391	0.1887
g__Eubacterium]_hallii_group	0.002493	0	0.05257
g__Blastomonas	0.002475	0	0.192
g__Nocardia	0.00246	0	0.1005
g__Modestobacter	0.0003279	0.002084	0.1067
g__norank_c__Chitinivibrionia	0.002404	0	0.3806
g__Virgibacillus	0.002404	0	0.3806
g__norank_f__bacteriap25	0.002404	0	0.3806
g__norank_f__67-14	0.002077	0.0002927	1
g__Collinsella	0.001391	0.000962	0.9738
g__HIMB11	0.002314	0	0.3806
g__Moheibacter	0.002295	0	0.3806
g__unclassified_c__Microgenomatia	0.002295	0	0.3806
g__norank_o__RBG-13-54-9	0.002295	0	0.3806
g__Pseudonocardia	0.001202	0.0009921	0.5503
g__norank_f__Desulfarculaceae	0.002186	0	0.3806
g__Nonomuraea	0.002186	0	0.3806
g__CENA359	0.002186	0	0.3806
g__Dietzia	0.001202	0.0009796	0.5503
g__Intestinibacter	0.001565	0.0005535	0.6542
g__Ideonella	0.002109	0	0.05257
g__Peptoniphilus	0	0.002076	0.3164
g__Hymenobacter	0	0.002027	0.3164
g__Patulibacter	0	0.002027	0.3164
g__Paenibacillus	0.0008385	0.00118	0.7089
g__Erysipelotrichaceae_UCG-006	0.001327	0.0006743	0.4304
g__Gemmatimonas	0	0.001937	0.3164
g__Ornithinimicrobium	0	0.001937	0.3164
g__Arenimonas	0.001901	0	0.192
g__Ramlibacter	0.001867	0	0.192
g__norank_o__Rhodospirillales	0	0.001858	0.3164
g__Urania-1B-19_marine_sediment_group	0.001858	0	0.3806
g__Coprococcus_3	0	0.001858	0.3164
g__Mitsuaria	0.001858	0	0.3806
g__unclassified_f__Acetobacteraceae	0.001858	0	0.3806
g__Eubacterium	0.001858	0	0.3806
g__Ruminiclostridium_9	0	0.001808	0.1376
g__Family_XIII_AD3011_group	0	0.001794	0.3164
g__Lachnospiraceae_FE2018_group	0.001794	0	0.3806
g__norank_f__KD3-93	0	0.001785	0.3164
g__hgcI_clade	0.001043	0.0007387	0.6542
g__Agarivorans	0.0001744	0.001583	0.4553
g__norank_f__DEV007	0.001755	0	0.192
g__norank_f__Micavibrionaceae	0.001749	0	0.3806
g__Phaeodactylibacter	0.001749	0	0.3806
g__norank_f__Longimicrobiaceae	0	0.001722	0.1376
g__Streptomyces	0.0001073	0.001612	0.4553
g__Conexibacter	0.001703	0	0.3806
g__Chthoniobacter	0.001703	0	0.3806
g__norank_o__Izimaplasmatales	0.001162	0.0005057	0.6542
g__Paraeggerthella	0	0.001661	0.3164
g__unclassified_f__Sphingomonadaceae	0.00164	0	0.02708
g__unclassified_f__Polyangiaceae	0.0003305	0.001275	0.9283
g__Tepidiphilus	0	0.001593	0.02772
g__Pasteuria	0	0.001583	0.3164
g__OM43_clade	0.00157	0	0.3806
g__Brachymonas	0.001549	0	0.3806
g__Flavisolibacter	0	0.00153	0.3164
g__Acetitomaculum	0.00153	0	0.3806
g__Caldimonas	0.00153	0	0.3806
g__Turicella	0	0.001522	0.3164
g__Actinomycetospora	0.0001196	0.001372	0.9283
g__Pseudoramibacter	0.0008951	0.0005763	0.5503
g__Ruminococcaceae_UCG-002	0.001284	0.0001464	0.6542
g__norank_o__PeM15	0.0002447	0.001182	0.9283
g__norank_f__Phycisphaeraceae	0.001421	0	0.3806
g__Thioalkalispira	0.001421	0	0.3806
g__norank_f__Cryomorphaceae	0.000909	0.0005057	1
g__Odoribacter	0.0007342	0.0006743	1
g__Rathayibacter	0	0.001384	0.3164
g__Thalassobacillus	0	0.001351	0.3164
g__Empedobacter	0	0.001351	0.3164
g__Leucobacter	0.0002068	0.00113	0.8181
g__Glaciecola	0.001322	0	0.3806
g__Bilophila	0.0008743	0.0004391	1
g__norank_o__Bradymonadales	0.001312	0	0.3806
g__Pedobacter	9.138e-05	0.001182	0.9283
g__Glutamicibacter	0.0001492	0.001123	0.4553
g__norank_c__Subgroup_5	0.0005785	0.0006743	0.9283
g__UTBCD1	0	0.001245	0.3164
g__Aquicella	0.001239	0	0.05257
g__Allisonella	0.001224	0	0.3806
g__Amphiplicatus	0.001202	0	0.3806
g__Planktothrix_NIVA-CYA_15	0	0.001147	0.3164
g__Spirosoma	0	0.001107	0.3164
g__norank_o__1-20	0.001093	0	0.3806
g__norank_c__Planctomycetacia	0.001093	0	0.3806
g__norank_o__Micavibrionales	0.001093	0	0.3806
g__Nocardioides	0.0009454	0.0001475	0.2096
g__Fusicatenibacter	0.000765	0.0003149	0.5503
g__Salana	0.0001828	0.0008925	0.9283
g__Thermoanaerobaculum	0.001074	0	0.3806
g__unclassified_f__Moraxellaceae	8.718e-05	0.0009687	0.9283
g__Holdemanella	0.0004958	0.0005532	0.2931
g__Subgroup_10	0.0005244	0.00051	0.7089
g__Microbispora	0	0.00102	0.3164
g__Cnuella	0	0.001013	0.3164
g__Prevotellaceae_UCG-004	0.001007	0	0.1005
g__unclassified_o__Bacteroidales	0.0003263	0.0006743	0.9283
g__Agathobacter	0	0.0009909	0.1376
g__Desulfomicrobium	0.0009853	0	0.192
g__unclassified_p__Planctomycetes	0.0009836	0	0.3806
g__Stella	0.0009836	0	0.3806
g__unclassified_f__Micromonosporaceae	0	0.0009687	0.3164
g__norank_o__MBNT15	0	0.0009687	0.3164
g__Finegoldia	0.0003263	0.0006405	0.5017
g__Proteus	0.0009509	0	0.1005
g__Actinospica	0	0.0009498	0.3164
g__Candidatus_Endomicrobium	0.0009421	0	0.192
g__Duganella	0.0009059	0	0.192
g__Serratia	0.0009048	0	0.192
g__Sinobaca	0	0.0008925	0.3164
g__norank_o__WD260	0	0.0008925	0.3164
g__Eubacterium]_eligens_group	0.0008743	0	0.3806
g__Arsenicicoccus	0.0005937	0.0002768	0.2322
g__unclassified_f__Ruminococcaceae	0.0001744	0.0006756	0.9283
g__norank_o__Frankiales	8.158e-05	0.000765	0.9283
g__norank_f__Marinifilaceae	0	0.0008445	0.3164
g__norank_o__DTB120	0	0.0008429	0.3164
g__Oceanospirillum	0	0.0008429	0.3164
g__Psychroglaciecola	0	0.0008303	0.3164
g__Candidatus_Planktophila	0.0003723	0.0004151	1
g__Murdochiella	0.0006091	0.0001689	0.6542
g__1959-1	0.000765	0	0.3806
g__norank_f__Amb-16S-1323	0.000765	0	0.3806
g__Bulleidia	0.0007546	0	0.1005
g__Alloscardovia	0.0007446	0	0.3806
g__Turicibacter	0.0007395	0	0.1005
g__Salinicola	0	0.0007318	0.3164
g__Erysipelatoclostridium	0	0.0007318	0.3164
g__Moryella	0.0007203	0	0.192
g__norank_c__WS6_Dojkabacteria	0.0007101	0	0.192
g__Christensenellaceae_R-7_group	0	0.0007092	0.1376
g__Lysinibacillus	0	0.0007087	0.1376
g__Candidatus_Planktoluna	0	0.0006919	0.3164
g__Microlunatus	0	0.0006919	0.3164
g__Winogradskyella	0.0006793	0	0.192
g__Flavonifractor	0	0.0006756	0.3164
g__Leptolyngbya_ANT.L52.2	0	0.0006756	0.3164
g__norank_f__Acetobacteraceae	0	0.0006756	0.3164
g__Solirubrobacter	0	0.0006756	0.3164
g__norank_f__Limnochordaceae	0	0.0006743	0.3164
g__unclassified_f__Rhizobiaceae	0.0003305	0.0003372	1
g__Pajaroellobacter	0	0.0006593	0.1376
g__Desulfococcus	0.0006558	0	0.3806
g__Prosthecobacter	0.0006558	0	0.3806
g__norank_f__NS9_marine_group	0.0006558	0	0.3806
g__Lachnospiraceae_NK4A136_group	0.0002406	0.0003998	0.5502
g__norank_f__TRA3-20	0	0.0006355	0.1376
g__norank_o__JGI_0000069-P22	0.0006103	0	0.192
g__Trichococcus	0.0006081	0	0.192
g__norank_o__JG36-GS-52	0.0002615	0.0003372	0.9283
g__Rubritepida	0	0.0005855	0.3164
g__Leuconostoc	0.0002447	0.0003307	0.5503
g__Wolinella	0.0005711	0	0.3806
g__norank_f__Mycoplasmataceae	0	0.0005651	0.1376
g__Polynucleobacter	0.0003949	0.0001689	0.6013
g__unclassified_o__Nostocales	0	0.0005569	0.3164
g__Lacunisphaera	0	0.0005277	0.3164
g__norank_c__Sericytochromatia	0.0005119	0	0.192
g__norank_f__Leptotrichiaceae	0	0.0005067	0.3164
g__Bordetella	0	0.0005067	0.3164
g__Candidatus_Accumulibacter	0	0.0005067	0.3164
g__Amaricoccus	0	0.0005057	0.3164
g__Hamadaea	0	0.0005057	0.3164
g__norank_o__Ga0077536	0.0005049	0	0.192
g__Bosea	0.0004964	0	0.3806
g__unclassified_f__Saccharimonadaceae	0.0004964	0	0.3806
g__norank_f__Rs-M59_termite_group	0.0004958	0	0.3806
g__Caldicellulosiruptor	0.0004895	0	0.3806
g__Methylotenera	0	0.0004842	0.1376
g__norank_f__Rhodocyclaceae	0	0.0004586	0.1376
g__Faucicola	0.0004475	0	0.3806
g__unclassified_o__Flavobacteriales	0.0004391	0	0.192
g__unclassified_o__Betaproteobacteriales	0	0.0004391	0.3164
g__Cellulomonas	0.0004378	0	0.192
g__Thermincola	0.0004372	0	0.3806
g__Vulgatibacter	0.0004226	0	0.3806
g__AAP99	0	0.0004151	0.3164
g__norank_f__AEGEAN-169_marine_group	0.0004132	0	0.3806
g__Arthrospira_PCC-7345	0.0004132	0	0.3806
g__Eremococcus	0.0004024	0	0.1005
g__norank_f__LD-RB-34	0.0003888	0	0.192
g__Cyanobium_PCC-6307	0.0002482	0.0001384	1
g__W5053	0.000211	0.0001686	0.7089
g__norank_o__Actinomarinales	0.0001409	0.0002326	0.9283
g__norank_o__OPB56	0.0003723	0	0.3806
g__Clostridium_sensu_stricto_12	0.0002567	0.0001055	0.6542
g__norank_f__BIrii41	0	0.0003378	0.3164
g__Dermabacter	0	0.0003378	0.3164
g__norank_o__Candidatus_Woesebacteria	0	0.0003378	0.3164
g__Alcaligenes	0	0.0003372	0.3164
g__norank_f__Bacteroidetes_vadinHA17	0	0.0003372	0.3164
g__Limnohabitans	0.0003309	0	0.1005
g__Eubacterium]_xylanophilum_group	0.0003305	0	0.3806
g__Synergistes	0.0003263	0	0.3806
g__Ezakiella	0.0003263	0	0.3806
g__Luteolibacter	0.0003263	0	0.3806
g__Allobaculum	0.0001786	0.0001406	0.7089
g__Ruminococcus_1	0	0.0003166	0.3164
g__Dechloromonas	0.0001409	0.0001689	0.9283
g__Catenibacterium	0.0003097	0	0.3806
g__Acidiphilium	0.0002984	0	0.3806
g__norank_f__cvE6	0.0001688	0.0001275	0.7089
g__Candidatus_Aquirestis	0	0.0002927	0.3164
g__Steroidobacter	0	0.0002927	0.3164
g__Prevotellaceae_UCG-001	0	0.0002799	0.1376
g__Acetobacterium	0	0.0002785	0.3164
g__GKS98_freshwater_group	0	0.0002768	0.3164
g__Desulfotomaculum	0.0002615	0	0.3806
g__Renibacterium	0.0002615	0	0.3806
g__Sphingobacterium	8.718e-05	0.0001686	0.9283
g__Lachnospiraceae_UCG-006	0	0.000255	0.3164
g__Luteimonas	9.138e-05	0.0001618	0.9283
g__Psychrobium	0.0002482	0	0.3806
g__Colwellia	0.0002482	0	0.3806
g__norank_o__Subgroup_7	0.0002479	0	0.3806
g__norank_c__Thermodesulfovibrionia	0.0002479	0	0.3806
g__Syntrophus	0.0002479	0	0.3806
g__Spirochaeta_2	0.0002447	0	0.3806
g__Nibribacter	0.0002447	0	0.3806
g__Pediococcus	0.0002392	0	0.3806
g__Gardnerella	0.0002392	0	0.3806
g__unclassified_o__Gaiellales	0.0002318	0	0.3806
g__Cellulosilyticum	0.0002145	0	0.3806
g__norank_f__Sporichthyaceae	0.0002113	0	0.192
g__Anaerovorax	0.000211	0	0.192
g__unclassified_o__Xanthomonadales	0.0001828	0	0.3806
g__Iamia	0.0001828	0	0.3806
g__unclassified_f__Paenibacillaceae	0.0001744	0	0.3806
g__DSSF69	0	0.0001686	0.3164
g__Geodermatophilus	0	0.0001686	0.3164
g__Sutterella	0	0.0001686	0.3164
g__norank_o__SAR86_clade	0	0.0001686	0.3164
g__Domibacillus	0	0.0001686	0.3164
g__Pseudoxanthomonas	0	0.0001686	0.3164
g__norank_f__Holosporaceae	0	0.0001686	0.3164
g__Tahibacter	0	0.0001686	0.3164
g__Longilinea	0.0001653	0	0.3806
g__Rubrobacter	0.0001653	0	0.3806
g__Ruminiclostridium_5	0.0001653	0	0.3806
g__norank_o__Sva0485	0.0001653	0	0.3806
g__Herbaspirillum	0.0001653	0	0.3806
g__Alkanindiges	0.0001653	0	0.3806
g__unclassified_f__Erysipelotrichaceae	0.0001632	0	0.3806
g__Propioniciclava	0.0001632	0	0.3806
g__Roseomonas	0.0001632	0	0.3806
g__Enorma	0	0.0001464	0.3164
g__Faecalibaculum	0	0.0001464	0.3164
g__Lachnospiraceae_UCG-010	0	0.0001464	0.3164
g__Ruminococcaceae_UCG-013	0	0.0001464	0.3164
g__Butyricicoccus	0	0.0001464	0.3164
g__Brochothrix	0.0001409	0	0.3806
g__Candidatus_Finniella	0.0001409	0	0.3806
g__norank_o__Gastranaerophilales	0	0.0001406	0.3164
g__Vibrionimonas	0	0.0001392	0.3164
g__Leptospira	0	0.0001384	0.3164
g__Phreatobacter	0	0.0001384	0.3164
g__norank_f__Blastocatellaceae	0.0001196	0	0.3806
g__ADurb.Bin063-1	0.0001196	0	0.3806
g__Micropruina	0.0001196	0	0.3806
g__norank_f__Paludibacteraceae	0.0001196	0	0.3806
g__Ellin6067	0.0001159	0	0.3806
g__norank_f__Latescibacteraceae	0.0001159	0	0.3806
g__OLB13	0.0001093	0	0.3806
g__norank_c__JG30-KF-CM66	9.138e-05	0	0.3806
g__RB41	9.138e-05	0	0.3806
g__unclassified_f__Legionellaceae	9.138e-05	0	0.3806
g__unclassified_f__Pasteurellaceae	9.138e-05	0	0.3806
g__Thermoactinomyces	8.718e-05	0	0.3806
g__Oceanimonas	8.718e-05	0	0.3806
g__Truepera	8.264e-05	0	0.3806
g__unclassified_f__Simkaniaceae	8.264e-05	0	0.3806
g__unclassified_o__Chlamydiales	8.158e-05	0	0.3806
Annotation:The red parts were significantly different genus (P＜0.05). Many genus, which relative abundance (＜0.2% in two groups) were too low, were not considered as different microbiota between ESCC and Post-ESCC groups
